# Supplementary material for: Death-Associated Protein 6 (Daxx) Alleviates Liver Fibrosis by Modulating Smad2 Acetylation
Source: Cells. 2021 Jul 9;10(7):1742. doi: 10.3390/cells10071742 (PMC8305094; doi:10.3390/cells10071742)
Supplement: Supplementary file 1 [file cells-10-01742-s001.zip]

Archive with 1 entries (1 files):
- cells-1256372-supplementary.pdf
